# Supplementary material for: Forward Genetic Screen in Caenorhabditis elegans Suggests F57A10.2 and acp-4 As Suppressors of C9ORF72 Related Phenotypes
Source: Front Mol Neurosci. 2016 Nov 8;9:113. doi: 10.3389/fnmol.2016.00113 (PMC5100550; doi:10.3389/fnmol.2016.00113)
Supplement: Supplementary file 1 [file DataSheet1.XLSX]

## Sheet: final
		Strains/constructs in current study
	Strain/construct	Genotype	Information
	EAB117	Ex Punc119::G4C2(9)::GFP;Pmyo3::DsRed2	Line 1
	EAB118	Ex Punc119::G4C2(9)::GFP;Pmyo3::DsRed2	Line 2
	EAB120	Ex Punc119::G4C2(9)::GFP];Pmyo3::DsRed2	Line 3
	EAB121	Ex Punc119::G4C2(9)::GFP];Pmyo3::DsRed2	Line 4
	EAB214	Ex Punc119::G4C2(9)::GFP;Pmyo3::DsRed2	Line 5
	EAB128	Punc119::G4C2(9)::GFP;Pmyo3::DsRed2	Integrated, backcrossed X4
	EAB137	Punc119::G4C2(9)::GFP;Pmyo3::DsRed2	Integrated, backcrossed X5
	EAB230	Punc119::G4C2(9)::GFP;Pmyo3::DsRed2	Integrated, backcrossed X4
	EAN228	Punc119::G4C2(9)::GFP;Pmyo3::DsRed2	Integrated, backcrossed X4
	EAB229	Punc119::G4C2(9)::GFP;Pmyo3::DsRed2	Integrated, backcrossed X4
	EAB224	Ex Punc-119::G4C2(29)::GFP;Pmyo3::DsRed2	Line 1
	EAB221	Ex Punc-119::G4C2(29)::GFP;Pmyo3::DsRed2	Line 2
	EAB222	Ex Punc-119::G4C2(29)::GFP;Pmyo3::DsRed2	Line 3
	EAB223	Ex Punc-119::G4C2(29)::GFP;Pmyo3::DsRed2	Line 4
	EAB129	Ex Punc-119::G4C2(29)::GFP;Pmyo3::DsRed2	Line 5
	EAB136	Punc119::G4C2(29)::GFP;Pmyo3::DsRed2	Integrated, backcrossed X5
	EAB250	Punc119::G4C2(29)::GFP;Pmyo3::DsRed2	Integrated, backcrossed X5
	EAB217	Ex Phsp16-2-41::G4C2(9)::GFP;Phsp16-41-2::G4C2(9)::GFP;Pmyo3::DsRed2	Line 1
	EAB119	Ex Phsp16-2-41::G4C2(9)::GFP;Phsp16-41-2::G4C2(9)::GFP;Pmyo3::DsRed2	Line 2
	EAB242	Phsp16-2-41::G4C2(9)::GFP;Phsp16-41-2::G4C2(9)::GFP;Pmyo3::DsRed2	Integrated BC 4
	EAB251	Phsp16-2-41::G4C2(9)::GFP;Phsp16-41-2::G4C2(9)::GFP;Pmyo3::DsRed2	Integrated BC 4
	EAB252	Phsp16-2-41::G4C2(9)::GFP;Phsp16-41-2::G4C2(9)::GFP;Pmyo3::DsRed2	Integrated BC 4
	EAB213	Ex Phsp16-2-41::G4C2(29)::GFP;Phsp16-41-2::G4C2(29);Pmyo3::DsRed2	Line 1
	EAB216	Ex Phsp16-2-41::G4C2(29)::GFP;Phsp16-41-2::G4C2(29);Pmyo3::DsRed2	Line 2
	EAB135	Phsp16-2-41::G4C2(29)::GFP;Phsp16-41-2::G4C2(29);Pmyo3::DsRed2	Integrated, backcrossed X5
	EAB233	Phsp16-2-41::G4C2(29)::GFP;Phsp16-41-2::G4C2(29);Pmyo3::DsRed2	Integrated, backcrossed X5
	EAB232	Phsp16-2-41::G4C2(29)::GFP;Phsp16-41-2::G4C2(29);Pmyo3::DsRed2	Integrated, backcrossed X5
	EAB140	Ex Phsp-41-2::GFP;Phsp-2-41::GFP;Pmyo3::DsRed2	Line 1
	EAB141	Ex Phsp-41-2::GFP;Phsp-2-41::GFP;Pmyo3::DsRed2	Line 2
	EAB142	Ex Phsp-41-2::GFP;Phsp-2-41::GFP;Pmyo3::DsRed2	Line 3
	EAB143	Ex Punc119::GFP;Pmyo3::DsRed2	Line 1
	EAB144	Ex Punc119::GFP;Pmyo3::DsRed2	Line 2
	EAB145	Ex Punc119::GFP;Pmyo3::DsRed2	Line 3
	EAB146	Ex Punc119::GFP;Pmyo3::DsRed2	Line 4
	EAB164	EAB135 suppressor
	EAB165	EAB135 suppressor
	EAB167	EAB135 suppressor
	EAB158	EAB135 (Phsp16::(G4C2)29::GFP)/acp-4(gk833833)
	EAB157	gk833833: nonsenseR290Opal, backcrossed X5
	VC40826	gk833833: nonsenseR290Opal
	L3787	Phsp-41-2::GFP
	L3788	Phsp-2-41::GFP
	pHC183	Pmyo3::DsRed2
